# Supplementary material for: A Zinc Finger Motif-Containing Protein Is Essential for Chloroplast RNA Editing
Source: PLoS Genet. 2015 Mar 13;11(3):e1005028. doi: 10.1371/journal.pgen.1005028 (PMC4359148; doi:10.1371/journal.pgen.1005028)
Supplement: S1 Table — (XLSX) [file pgen.1005028.s003.xlsx]

## Sheet: Sheet1
Mr(obs) (1)	Charge (z)(2)	Ion Score(3)	Peptide(4)
1043.45	2+	38	R.DSSLNSANSDYSSDPELER.R
775.903	2+	50	R.SLNEILGSSSSLTSR.S
869.957	2+	102	R.LILSYVVDVASSEESK.Q
775.905	2+	93	R.SLNEILGSSSSLTSR.S
775.906	2+	92	R.SLNEILGSSSSLTSR.S
775.908	2+	123	R.SLNEILGSSSSLTSR.S
869.955	2+	77	R.LILSYVVDVASSEESK.Q
869.956	2+	56	R.LILSYVVDVASSEESK.Q
1043.45	2+	35	R.DSSLNSANSDYSSDPELER.R
