# Supplementary material for: A Zinc Finger Motif-Containing Protein Is Essential for Chloroplast RNA Editing
Source: PLoS Genet. 2015 Mar 13;11(3):e1005028. doi: 10.1371/journal.pgen.1005028 (PMC4359148; doi:10.1371/journal.pgen.1005028)
Supplement: S2 Table — (XLSX) [file pgen.1005028.s004.xlsx]

## Sheet: Sheet1
	Target P	Target P
	chloroplast	mitochondria
Arabidopsis_At5g17790_OZ1	0.702	0.407
Arabidopsis_At1g55040_OZ2	0.823	0.108
Arabidopsis_At1g70650_OZ3	0.011	0.911
Arabidopsis_At1g48570_OZ4	0.86	0.389
