# Supplementary material for: A Zinc Finger Motif-Containing Protein Is Essential for Chloroplast RNA Editing
Source: PLoS Genet. 2015 Mar 13;11(3):e1005028. doi: 10.1371/journal.pgen.1005028 (PMC4359148; doi:10.1371/journal.pgen.1005028)
Supplement: S3 Table — (XLSX) [file pgen.1005028.s005.xlsx]

## Sheet: Sheet1
RecA_F	ATGGATTCACAGCTAGTCTTGTCTCTG
RecA_R	GTC GCG ATC GAA TTC AGA ACT GAT TTT GTG GGA G
3FS_F	ATC AGT TCT GAA TTC GAT CGC GAC GAC TAC AAA GAC CAT GAC GGT GAT
3FS_R	ATA GGA TCC TGA ACC CCC ACT TCC ACC TTT TTC AAA TTG AGG ATG AGA CCA ACC
ORRM1_163F	GGA AGT GGG GGT TCA GGA TCC TAT ATA GTC GAC TCT TCT GCA ATT TCC GCA CCG
ORRM1_R_WO	GAG CCC GAA ACT TGG TTG ACT TCT
ORRM1_R	CTA GAG CCC GAA ACT TGG TTG
ORRM1_F	ATG GAA GCT CTT ATT GCT TCC ACT TC
OZ1_F	ATG AAC AAC TCC ACC AGA CTC ATC TCC
OZ1_R	TCA TTT ATC TCC TTT ACC AGT GGG ATC
OZ1_VIGS_F	CCTCTTTGACTTCTCGTTCTGATG
OZ1_VIGS_R	ACT ACA AAC CGA TTC TCT CCT TTT CGC
OZ1_100F	CGT TTC CAC CGC CGT GCG TTT
RIP2_133F	TTCTCAATTCGATGTGGAGCTAAC
RIP2_R	TCA TCT TGT GTT TTC TCT GCG GCG
RIP9_175F	GCTGCGACGGTGGATTCGGAT
RIP9_R	TTAAGAGGAATCAGAGGCTGCTGG
OZ1_F2	ATGAACAACTCCACCAGACT
OZ1_300R	TTGGAGTAGCTCTGTCCATT
